# Supplementary material for: In vitro γ-aminobutyric acid A (GABAA) receptor activity and binding interactions at the α+/γ2– interface of 53 prescription and designer benzodiazepines
Source: Commun Chem. 2026 Apr 7;9:155. doi: 10.1038/s42004-026-02001-x (PMC13068902; doi:10.1038/s42004-026-02001-x)
Supplement: Supplementary file 4 — Dataset 1 [file 42004_2026_2001_MOESM4_ESM.xlsx]

## Sheet: Sheet1
Conc (M)	log(Conc) (M)	3-hydroxyphenazepam	3-hydroxyphenazepam	3-hydroxyphenazepam	3-hydroxyphenazepam	3-hydroxyphenazepam	4'-chloro deschloroalprazolam	4'-chloro deschloroalprazolam	4'-chloro deschloroalprazolam	4'-chloro deschloroalprazolam	4'-chloro deschloroalprazolam	4'-chloro deschloroalprazolam	4'-chlorodiazepam	4'-chlorodiazepam	4'-chlorodiazepam	4'-chlorodiazepam	4'-chlorodiazepam	4'-fluorodiazepam	4'-fluorodiazepam	4'-fluorodiazepam	4'-fluorodiazepam	4'-fluorodiazepam	Adinazolam	Adinazolam	Adinazolam	Adinazolam	Adinazolam	Adinazolam	Adinazolam	Adinazolam	Adinazolam	Adinazolam	Adinazolam	Alprazolam	Alprazolam	Alprazolam	Alprazolam	Bentazepam	Bentazepam	Bentazepam	Bentazepam	Bentazepam	Bentazepam	Bretazenil	Bretazenil	Bretazenil	Bretazenil	Bretazenil	Bretazenil
1.536e-12	-11.8136
7.68e-12	-11.1146
3.84e-11	-10.4157
1.92e-10	-9.7167
9.6e-10	-9.01773	1.82962	1.07613	1.2731	1.75711	1.56524	0.996064	1.10301	1.02204	1.05706	1.02416	1.09297	0.907506	0.948081	0.932361	1.05801	1.08076	1.03329	1.03139	0.990487	0.942082	0.977872	0.900103	1.03068	1.08099	1.14222	0.997931	1.24534	0.897882	0.994431	1.53384	1.17212	0.872225	1.11071	1.10636	1.09595	1.24988	1.01456	0.769534	1.02876	1.06575	0.952446	1.09199	1.02934	0.960221	1.08359	1.08717	1.03548	1.09818
4.8e-09	-8.31876	2.82975	1.70032	2.25506	3.40242	2.48687	0.782344	1.13515	1.10686	1.0864	1.09405	1.07167	0.889296	0.950143	0.953433	1.07851	1.13707	0.991211	1.0293	0.986495	0.975311	0.979384	0.742352	1.02087	1.04988	1.14013	0.96711	1.09903	0.806606	0.807697	1.22092	1.01116	0.656242	1.36516	1.32716	1.32817	1.48122	1.09223	0.7942	1.12681	1.0915	1.01248	1.08912	1.24213	1.12337	1.28845	1.45668	1.34163	1.41322
2.4e-08	-7.61979	3.86019	2.18958	2.8415	4.82794	3.984	0.822069	1.30642	1.63205	1.12613	1.13424	1.12339	0.909358	0.929135	0.929601	1.12712	1.17979		1.00812	0.980726	1.04147	0.967514	0.713851	0.945508	1.09275	1.04342	1.03765	0.990883	0.642752	0.861213	1.1503	0.975621	0.598971	2.02989	2.14915	1.91267	2.29783	1.29003	0.920117	1.28765	1.31358	1.22638	1.25053	1.34191	1.17343	1.35968	1.46787	1.36999	1.50609
1.2e-07	-6.92082	3.36728	2.2501	3.20162	4.81716	4.28509	0.78732	1.2476	1.43929	0.994449	1.08703	1.06268	0.558045	0.574413	0.59066	0.752905	0.829062		0.892974	0.932235	0.885102	0.899233	1.1346	1.80353	1.85146	1.65812	1.54296	1.29024	0.932518	1.6564	1.49341	1.4703	0.623256	2.52383	3.15412	2.93754	2.86616	2.0925	1.34549	2.38225	3.13134	1.85116	1.79697	1.33563	1.11889	1.45714	1.32826	1.37647	1.4376
6e-07	-6.22185	2.97166	2.34487	3.13241		3.91908	0.780614	1.17369	1.43523	0.989585		1.0465	0.226645	0.280158	0.365914	0.322007	0.317401		0.758788	0.830697	0.768102	0.811219	1.00528	1.68282	1.58772	1.17934	1.73446	0.977952	0.757812	1.4477	1.42387	1.33921	0.464367	2.60027	3.28393	2.6757	2.8413	2.39243	1.9215	2.59175	3.15804	2.04538	1.85057	1.22083	1.11415	1.12116	1.03235	1.18343	1.21321
3e-06	-5.52288	3.0312	2.33403	3.36848	4.47215	3.77072	0.763718	1.04472	1.33871	0.820689	1.02809	1.00846	0.186557	0.200087	0.340811	0.247608	0.263542		0.50586	0.531105	0.497241	0.546826	2.41203	2.49177	2.81657	1.69407	2.87443	1.3113	1.13116	1.58539	1.90259	1.71181	0.699712	2.10052	3.17065	2.41022	2.74281	2.424	3.81616	2.76471	3.08801	2.27462	1.76148	1.23285	1.00936	0.93873	0.781978	1.08437	1.06166
[truncated: 357 more columns]
