# Supplementary material for: In vitro γ-aminobutyric acid A (GABAA) receptor activity and binding interactions at the α+/γ2– interface of 53 prescription and designer benzodiazepines
Source: Commun Chem. 2026 Apr 7;9:155. doi: 10.1038/s42004-026-02001-x (PMC13068902; doi:10.1038/s42004-026-02001-x)
Supplement: Supplementary file 5 — Dataset 2 [file 42004_2026_2001_MOESM5_ESM.xlsx]

## Sheet: Sheet1
Conc (M)	log(Conc) (M)	Nordazepam + 600 nM Flumazenil	Nordazepam + 600 nM Flumazenil	Nordazepam + 600 nM Flumazenil	Nordazepam + 600 nM Flumazenil	Nordazepam + 600 nM Flumazenil	2'-bromonordazepam + 600 nM Flumazenil	2'-bromonordazepam + 600 nM Flumazenil	2'-bromonordazepam + 600 nM Flumazenil	2'-bromonordazepam + 600 nM Flumazenil	2'-bromonordazepam + 600 nM Flumazenil	Gidazepam + 600 nM Flumazenil	Gidazepam + 600 nM Flumazenil	Gidazepam + 600 nM Flumazenil	Gidazepam + 600 nM Flumazenil	Gidazepam + 600 nM Flumazenil	Gidazepam + 600 nM Flumazenil	Delorazepam + 600 nM Flumazenil	Delorazepam + 600 nM Flumazenil	Delorazepam + 600 nM Flumazenil	Delorazepam + 600 nM Flumazenil	Delorazepam + 600 nM Flumazenil	Delorazepam + 600 nM Flumazenil	2,4'-dichlorodiazepam + 3000 nM Flumazenil	2,4'-dichlorodiazepam + 3000 nM Flumazenil	2,4'-dichlorodiazepam + 3000 nM Flumazenil	2,4'-dichlorodiazepam + 3000 nM Flumazenil	4'-chlorodiazepam + 3000 nM Flumazenil	4'-chlorodiazepam + 3000 nM Flumazenil	4'-chlorodiazepam + 3000 nM Flumazenil	4'-chlorodiazepam + 3000 nM Flumazenil	4'-chloro deschloroalprazolam + 3000 nM Flumazenil	4'-chloro deschloroalprazolam + 3000 nM Flumazenil	4'-chloro deschloroalprazolam + 3000 nM Flumazenil	4'-chloro deschloroalprazolam + 3000 nM Flumazenil	2'-bromodiazepam + 3000 nM Flumazenil	2'-bromodiazepam + 3000 nM Flumazenil	2'-bromodiazepam + 3000 nM Flumazenil	2'-bromodiazepam + 3000 nM Flumazenil	Difludiazepam + 3000 nM Flumazenil	Difludiazepam + 3000 nM Flumazenil	Difludiazepam + 3000 nM Flumazenil	Difludiazepam + 3000 nM Flumazenil	Difludiazepam + 3000 nM Flumazenil	Difludiazepam + 3000 nM Flumazenil	Difludiazepam + 3000 nM Flumazenil	Difludiazepam + 3000 nM Flumazenil	Difludiazepam + 3000 nM Flumazenil	Difludiazepam + 3000 nM Flumazenil
7.68e-12	-11.1146
3.84e-11	-10.4157
1.92e-10	-9.7167																																							1.01871	1.19464	1.00003	1.27014	1.13259
9.6e-10	-9.01773						0.90041	1.29485		1.2503	1.05446							1.05125	0.983003	1.24501	1.31521	1.26184	1.23759	1.04961	1.09611	1.08504	1.04045	1.08761	1.16524	0.910712	1.02496	1.18633	1.16031	1.21972	1.32575					1.00779	1.17932	1.01455	1.14902	1.10252	1.00876	0.987109	1.04672	0.912424	0.936672
4.8e-09	-8.31876						1.03296	1.3527		1.26331	1.17295							1.00773	0.968682	1.22883	1.28636	1.25902	1.15258	0.918472	1.06232	0.839065	1.03366	1.13488	1.16503	0.924378	1.00449	1.00253	1.19073		1.27274	0.676559	0.793114	0.815313	1.09194	1.05397	1.24816	1.05165	1.25473	0.959438	1.0577	0.943289	0.963673	0.807598	0.915717
2.4e-08	-7.61979	0.991214	1.24918		1.19804	1.06844						1.11811	0.962092	1.12587	1.17629	1.12022	1.18619							0.93876	1.06242		1.03816	0.962124	0.928341	0.936447	0.904816	0.881431	0.636333	0.987144	0.866619	0.707545	0.791577	0.904253	1.08617	1.14207	1.48518	1.1021	1.35089	1.13053	1.06627	1.00314	0.941563	0.848375	0.912721
1.2e-07	-6.92082	1.23689	1.26185		1.27973	1.06087						1.10692	0.843258	1.13788	1.23175	1.11759	1.22616							0.818932	0.891941		0.892086	0.957212	0.809073	0.827532	0.699152	0.950163	0.525838	0.872273						1.00195	1.61073	1.22046	1.24136	1.1865	1.05626	0.973169	0.899714	0.846705	0.866011
6e-07	-6.22185																							0.741536	0.881842		0.817313	0.288522	0.373143	0.396648	0.372236	0.70467	0.493943	0.811153						1.27552	1.94985	1.49627	1.39712	1.28429	1.34446	1.21454	1.04499	0.959242	1.01474
3e-06	-5.52288																							0.639128	0.90577		0.741759	0.212794	0.301061	0.402414	0.296266	0.546797	0.477385	0.560738											1.78303	1.27969		1.41052	1.21984
[truncated: 59 more columns]
